# Supplementary material for: High-Performance Vacuum-Free Processed Organic Solar Cells with Gallium-Based Liquid Metal Top Electrodes
Source: Materials (Basel). 2025 Jun 6;18(12):2675. doi: 10.3390/ma18122675 (PMC12194084; doi:10.3390/ma18122675)
Supplement: Supplementary file 1 [file materials-18-02675-s001.zip]

Archive with 1 entries (1 files):
- materials-3584737-supplementary.pdf
